# Supplementary material for: Temporal trends of the association between ambient temperature and hospitalisations for cardiovascular diseases in Queensland, Australia from 1995 to 2016: A time-stratified case-crossover study
Source: PLoS Med. 2020 Jul 21;17(7):e1003176. doi: 10.1371/journal.pmed.1003176 (PMC7373260; doi:10.1371/journal.pmed.1003176)
Supplement: S1 Table — (XLSX) [file pmed.1003176.s012.xlsx]

## Sheet: Sheet1
		p-value
Sex	female	ref
	male	0.002
Age(years)	age0-69	<0.001
	age70-	ref
Climate zone	cold	0.277
	mild	ref
	hot	0.06
