# Supplementary material for: Temporal trends of the association between ambient temperature and hospitalisations for cardiovascular diseases in Queensland, Australia from 1995 to 2016: A time-stratified case-crossover study
Source: PLoS Med. 2020 Jul 21;17(7):e1003176. doi: 10.1371/journal.pmed.1003176 (PMC7373260; doi:10.1371/journal.pmed.1003176)
Supplement: S3 Table — CI, confidence interval; RR, relative risk. (XLSX) [file pmed.1003176.s014.xlsx]

## Sheet: Sheet1
		95th percentile of temperature against 90th percentile			97.5th percentile of temperature against 90th percentile
		1995-2016	1995	2016	1995-2016	1995	2016
	Total	1.00(1.00,1.01)	0.97(0.96,0.98)	1.04(1.03,1.05)	1.01(1.00,1.02)	0.95(0.93,0.97)	1.06(1.04,1.07)
Sex	female	1.00(1.00,1.01)	0.98(0.96,0.99)	1.02(1.01,1.04)	1.01(1.00,1.02)	0.97(0.95,0.99)	1.04(1.02,1.06)
	male	1.01(1.00,1.01)	0.96(0.95,0.97)	1.05(1.03,1.06)	1.01(1.00,1.02)	0.94(0.92,0.96)	1.07(1.05,1.09)
Age (Years)	age0to59	1.01(1.00,1.02)	0.97(0.96,0.98)	1.05(1.03,1.06)	1.02(1.01,1.03)	0.95(0.93,0.98)	1.08(1.05,1.10)
	age60to69	1.00(1.00,1.01)	0.95(0.94,0.97)	1.05(1.03,1.06)	1.01(1.00,1.02)	0.93(0.90,0.95)	1.07(1.05,1.10)
	age70to79	1.00(1.00,1.01)	0.97(0.96,0.99)	1.03(1.02,1.05)	1.01(1.00,1.02)	0.96(0.93,0.98)	1.06(1.03,1.08)
	age80	1.00(0.99,1.00)	0.97(0.96,0.99)	1.01(1.00,1.03)	1.00(0.98,1.01)	0.96(0.93,0.99)	1.02(1.00,1.04)
Climate Zone	cold	1.01(1.00,1.02)	0.97(0.95,0.99)	1.04(1.02,1.06)	1.01(1.00,1.03)	0.95(0.92,0.98)	1.06(1.04,1.09)
	mild	1.01(1.00,1.02)	0.98(0.97,1.00)	1.04(1.02,1.06)	1.02(1.01,1.03)	0.98(0.95,1.00)	1.06(1.04,1.09)
	hot	0.99(0.98,1.00)	0.94(0.93,0.96)	1.03(1.02,1.05)	0.99(0.98,1.00)	0.92(0.89,0.94)	1.05(1.02,1.08)
